# Supplementary material for: DNApi: A De Novo Adapter Prediction Algorithm for Small RNA Sequencing Data
Source: PLoS One. 2016 Oct 13;11(10):e0164228. doi: 10.1371/journal.pone.0164228 (PMC5063419; doi:10.1371/journal.pone.0164228)
Supplement: S2 Table — (XLS) [file pone.0164228.s003.xls]

## Sheet: Table S2
GEO series	GEO ID	SRA ID	Sequencing platform	Raw read counts	Submission date
GSE51307	GSM1242494	SRR1013421	Illumina_HiScanSQ	6465134	2014-02-13
GSE51307	GSM1242495	SRR1013422	Illumina_HiScanSQ	6805689	2014-02-13
GSE51307	GSM1242496	SRR1013423	Illumina_HiScanSQ	3513422	2014-02-13
GSE51307	GSM1242497	SRR1013424	Illumina_HiScanSQ	4206057	2014-02-13
GSE51307	GSM1242498	SRR1013425	Illumina_HiScanSQ	3364429	2014-02-13
GSE51307	GSM1242499	SRR1013426	Illumina_HiScanSQ	4173763	2014-02-13
GSE51307	GSM1242500	SRR1013427	Illumina_HiScanSQ	3802883	2014-02-13
GSE51307	GSM1242501	SRR1013428	Illumina_HiScanSQ	5425309	2014-02-13
GSE51307	GSM1242502	SRR1013429	Illumina_HiScanSQ	1798436	2014-02-13
GSE51307	GSM1242503	SRR1013430	Illumina_HiScanSQ	3473346	2014-02-13
GSE51307	GSM1242504	SRR1013431	Illumina_HiScanSQ	3078923	2014-02-13
GSE51307	GSM1242505	SRR1013432	Illumina_HiScanSQ	1214016	2014-02-13
GSE51307	GSM1242506	SRR1013433	Illumina_HiScanSQ	1219945	2014-02-13
GSE51307	GSM1242507	SRR1013434	Illumina_HiScanSQ	623352	2014-02-13
GSE51307	GSM1242508	SRR1013435	Illumina_HiScanSQ	4494257	2014-02-13
GSE51307	GSM1242509	SRR1013436	Illumina_HiScanSQ	3007592	2014-02-13
GSE51307	GSM1242510	SRR1013437	Illumina_HiScanSQ	2300791	2014-02-13
GSE51307	GSM1242511	SRR1013438	Illumina_HiScanSQ	1655733	2014-02-13
GSE51307	GSM1242512	SRR1013439	Illumina_HiScanSQ	532646	2014-02-13
GSE51307	GSM1242513	SRR1013440	Illumina_HiScanSQ	1238540	2014-02-13
GSE62182	GSM1521159	SRR1608121	Illumina_HiSeq_2000	13564609	2014-10-30
GSE62182	GSM1521160	SRR1608122	Illumina_HiSeq_2000	7046902	2014-10-30
GSE62182	GSM1521161	SRR1608123	Illumina_HiSeq_2000	6103166	2014-10-30
GSE62182	GSM1521162	SRR1608124	Illumina_HiSeq_2000	15633566	2014-10-30
GSE62182	GSM1521163	SRR1608125	Illumina_HiSeq_2000	8845309	2014-10-30
GSE62182	GSM1521164	SRR1608126	Illumina_HiSeq_2000	5961399	2014-10-30
GSE62182	GSM1521165	SRR1608127	Illumina_HiSeq_2000	7927294	2014-10-30
GSE62182	GSM1521166	SRR1608128	Illumina_HiSeq_2000	4559148	2014-10-30
GSE62182	GSM1521167	SRR1608129	Illumina_HiSeq_2000	12975213	2014-10-30
GSE62182	GSM1521168	SRR1608130	Illumina_HiSeq_2000	23635767	2014-10-30
GSE62182	GSM1521169	SRR1608131	Illumina_HiSeq_2000	11196707	2014-10-30
GSE62182	GSM1521170	SRR1608132	Illumina_HiSeq_2000	20913330	2014-10-30
GSE62182	GSM1521171	SRR1608133	Illumina_HiSeq_2000	11320874	2014-10-30
GSE62182	GSM1521172	SRR1608134	Illumina_HiSeq_2000	19882238	2014-10-30
GSE62182	GSM1521173	SRR1608135	Illumina_HiSeq_2000	12723799	2014-10-30
GSE62182	GSM1521176	SRR1608138	Illumina_HiSeq_2000	3995234	2014-10-30
GSE62182	GSM1521178	SRR1608140	Illumina_HiSeq_2000	7743109	2014-10-30
GSE62182	GSM1521179	SRR1608141	Illumina_HiSeq_2000	7600382	2014-10-30
GSE62182	GSM1521181	SRR1608143	Illumina_HiSeq_2000	18721463	2014-10-30
GSE62182	GSM1521184	SRR1608146	Illumina_HiSeq_2000	7600004	2014-10-30
GSE62182	GSM1521185	SRR1608147	Illumina_HiSeq_2000	12429460	2014-10-30
GSE62182	GSM1521186	SRR1608148	Illumina_HiSeq_2000	17590375	2014-10-30
GSE62182	GSM1521187	SRR1608149	Illumina_HiSeq_2000	12909353	2014-10-30
GSE62182	GSM1521188	SRR1608150	Illumina_HiSeq_2000	4244225	2014-10-30
GSE62182	GSM1521193	SRR1608155	Illumina_HiSeq_2000	8514711	2014-10-30
GSE62182	GSM1521194	SRR1608156	Illumina_HiSeq_2000	7812044	2014-10-30
GSE62182	GSM1521195	SRR1608157	Illumina_HiSeq_2000	11341531	2014-10-30
GSE62182	GSM1521196	SRR1608158	Illumina_HiSeq_2000	4256445	2014-10-30
GSE62182	GSM1521197	SRR1608159	Illumina_HiSeq_2000	11129037	2014-10-30
GSE62182	GSM1521198	SRR1608160	Illumina_HiSeq_2000	5112053	2014-10-30
GSE62182	GSM1521199	SRR1608161	Illumina_HiSeq_2000	5732187	2014-10-30
GSE62182	GSM1521200	SRR1608162	Illumina_HiSeq_2000	5694761	2014-10-30
GSE62182	GSM1521201	SRR1608163	Illumina_HiSeq_2000	3311957	2014-10-30
GSE62182	GSM1521202	SRR1608164	Illumina_HiSeq_2000	4428300	2014-10-30
GSE62182	GSM1521203	SRR1608165	Illumina_HiSeq_2000	7678810	2014-10-30
GSE62182	GSM1521204	SRR1608166	Illumina_HiSeq_2000	3194915	2014-10-30
GSE62182	GSM1521205	SRR1608167	Illumina_HiSeq_2000	6586506	2014-10-30
GSE62182	GSM1521206	SRR1608168	Illumina_HiSeq_2000	6615868	2014-10-30
GSE62182	GSM1521207	SRR1608169	Illumina_HiSeq_2000	4977966	2014-10-30
GSE62182	GSM1521208	SRR1608170	Illumina_HiSeq_2000	5632757	2014-10-30
GSE62182	GSM1521209	SRR1608171	Illumina_HiSeq_2000	8198707	2014-10-30
GSE62182	GSM1521210	SRR1608172	Illumina_HiSeq_2000	4491631	2014-10-30
GSE62182	GSM1521211	SRR1608173	Illumina_HiSeq_2000	3748562	2014-10-30
GSE62182	GSM1521212	SRR1608174	Illumina_HiSeq_2000	7532871	2014-10-30
GSE62182	GSM1521213	SRR1608175	Illumina_HiSeq_2000	3397905	2014-10-30
GSE62182	GSM1521214	SRR1608176	Illumina_HiSeq_2000	6271588	2014-10-30
GSE62182	GSM1521215	SRR1608177	Illumina_HiSeq_2000	4914276	2014-10-30
GSE62182	GSM1521216	SRR1608178	Illumina_HiSeq_2000	2881530	2014-10-30
GSE62182	GSM1521217	SRR1608179	Illumina_HiSeq_2000	4439942	2014-10-30
GSE62182	GSM1521218	SRR1608180	Illumina_HiSeq_2000	6071682	2014-10-30
GSE62182	GSM1521219	SRR1608181	Illumina_HiSeq_2000	6638009	2014-10-30
GSE62182	GSM1521220	SRR1608182	Illumina_HiSeq_2000	5786543	2014-10-30
GSE62182	GSM1521221	SRR1608183	Illumina_HiSeq_2000	7510934	2014-10-30
GSE62182	GSM1521222	SRR1608184	Illumina_HiSeq_2000	4027817	2014-10-30
GSE62182	GSM1521223	SRR1608185	Illumina_HiSeq_2000	5149390	2014-10-30
GSE62182	GSM1521224	SRR1608186	Illumina_HiSeq_2000	4827800	2014-10-30
GSE62182	GSM1521225	SRR1608187	Illumina_HiSeq_2000	2111080	2014-10-30
GSE62182	GSM1521226	SRR1608188	Illumina_HiSeq_2000	3691052	2014-10-30
GSE62182	GSM1521227	SRR1608189	Illumina_HiSeq_2000	7275325	2014-10-30
GSE62182	GSM1521228	SRR1608190	Illumina_HiSeq_2000	6959067	2014-10-30
GSE62182	GSM1521229	SRR1608191	Illumina_HiSeq_2000	5525489	2014-10-30
GSE62182	GSM1521230	SRR1608192	Illumina_HiSeq_2000	5658526	2014-10-30
GSE62182	GSM1521231	SRR1608193	Illumina_HiSeq_2000	4787574	2014-10-30
GSE62182	GSM1521232	SRR1608194	Illumina_HiSeq_2000	3567568	2014-10-30
GSE62182	GSM1521233	SRR1608195	Illumina_HiSeq_2000	2116348	2014-10-30
GSE62182	GSM1521234	SRR1608196	Illumina_HiSeq_2000	5817909	2014-10-30
GSE62182	GSM1521235	SRR1608197	Illumina_HiSeq_2000	14916815	2014-10-30
GSE62182	GSM1521236	SRR1608198	Illumina_HiSeq_2000	9193178	2014-10-30
GSE62182	GSM1521237	SRR1608199	Illumina_HiSeq_2000	16352026	2014-10-30
GSE62182	GSM1521238	SRR1608200	Illumina_HiSeq_2000	13647443	2014-10-30
GSE62182	GSM1521239	SRR1608201	Illumina_HiSeq_2000	3390967	2014-10-30
GSE62182	GSM1521240	SRR1608202	Illumina_HiSeq_2000	14202668	2014-10-30
GSE62182	GSM1521241	SRR1608203	Illumina_HiSeq_2000	6863601	2014-10-30
GSE62182	GSM1521242	SRR1608204	Illumina_HiSeq_2000	18147783	2014-10-30
GSE62182	GSM1521243	SRR1608205	Illumina_HiSeq_2000	20138003	2014-10-30
GSE62182	GSM1521244	SRR1608206	Illumina_HiSeq_2000	11752283	2014-10-30
GSE62182	GSM1521245	SRR1608207	Illumina_HiSeq_2000	1026463	2014-10-30
GSE62182	GSM1521246	SRR1608208	Illumina_HiSeq_2000	4308348	2014-10-30
GSE62182	GSM1521247	SRR1608209	Illumina_HiSeq_2000	13607697	2014-10-30
GSE62182	GSM1521248	SRR1608210	Illumina_HiSeq_2000	795191	2014-10-30
GSE62182	GSM1521249	SRR1608211	Illumina_HiSeq_2000	15160597	2014-10-30
GSE62182	GSM1521250	SRR1608212	Illumina_HiSeq_2000	134681	2014-10-30
GSE62182	GSM1521251	SRR1608213	Illumina_HiSeq_2000	4000308	2014-10-30
GSE62182	GSM1521252	SRR1608214	Illumina_HiSeq_2000	4220532	2014-10-30
GSE62182	GSM1521253	SRR1608215	Illumina_HiSeq_2000	25686902	2014-10-30
GSE62182	GSM1521254	SRR1608216	Illumina_HiSeq_2000	19394239	2014-10-30
GSE62182	GSM1521255	SRR1608217	Illumina_HiSeq_2000	18973348	2014-10-30
GSE62182	GSM1521256	SRR1608218	Illumina_HiSeq_2000	23309878	2014-10-30
GSE62182	GSM1521257	SRR1608219	Illumina_HiSeq_2000	27353295	2014-10-30
GSE62182	GSM1521258	SRR1608220	Illumina_HiSeq_2000	16473009	2014-10-30
GSE62182	GSM1521259	SRR1608221	Illumina_HiSeq_2000	22571143	2014-10-30
GSE62182	GSM1521260	SRR1608222	Illumina_HiSeq_2000	14512905	2014-10-30
GSE62182	GSM1521261	SRR1608223	Illumina_HiSeq_2000	29014259	2014-10-30
GSE62182	GSM1521262	SRR1608224	Illumina_HiSeq_2000	35691512	2014-10-30
GSE62182	GSM1521268	SRR1608230	Illumina_HiSeq_2000	10334545	2014-10-30
GSE62182	GSM1521269	SRR1608231	Illumina_HiSeq_2000	10206706	2014-10-30
GSE62182	GSM1521270	SRR1608232	Illumina_HiSeq_2000	6886840	2014-10-30
GSE62182	GSM1521271	SRR1608233	Illumina_HiSeq_2000	12199051	2014-10-30
GSE62182	GSM1521272	SRR1608234	Illumina_HiSeq_2000	11274276	2014-10-30
GSE62182	GSM1521274	SRR1608236	Illumina_HiSeq_2000	25263435	2014-10-30
GSE62182	GSM1521275	SRR1608237	Illumina_HiSeq_2000	9465004	2014-10-30
GSE62182	GSM1521276	SRR1608238	Illumina_HiSeq_2000	1943151	2014-10-30
GSE62182	GSM1521277	SRR1608239	Illumina_HiSeq_2000	13262787	2014-10-30
GSE62182	GSM1521278	SRR1608240	Illumina_HiSeq_2000	16552593	2014-10-30
GSE62182	GSM1521282	SRR1608244	Illumina_HiSeq_2000	9573468	2014-10-30
GSE62182	GSM1521283	SRR1608245	Illumina_HiSeq_2000	20580449	2014-10-30
GSE62182	GSM1521284	SRR1608246	Illumina_HiSeq_2000	23883485	2014-10-30
GSE62182	GSM1521285	SRR1608247	Illumina_HiSeq_2000	19854013	2014-10-30
GSE62182	GSM1521286	SRR1608248	Illumina_HiSeq_2000	22949143	2014-10-30
GSE62182	GSM1521287	SRR1608249	Illumina_HiSeq_2000	14889903	2014-10-30
GSE62182	GSM1521288	SRR1608250	Illumina_HiSeq_2000	24761089	2014-10-30
GSE62182	GSM1521290	SRR1608252	Illumina_HiSeq_2000	7534699	2014-10-30
GSE62182	GSM1521291	SRR1608253	Illumina_HiSeq_2000	20345634	2014-10-30
GSE62182	GSM1521292	SRR1608254	Illumina_HiSeq_2000	5451298	2014-10-30
GSE62182	GSM1521293	SRR1608255	Illumina_HiSeq_2000	10830493	2014-10-30
GSE62182	GSM1521294	SRR1608256	Illumina_HiSeq_2000	8406976	2014-10-30
GSE62182	GSM1521295	SRR1608257	Illumina_HiSeq_2000	3995673	2014-10-30
GSE62182	GSM1521296	SRR1608258	Illumina_HiSeq_2000	7055923	2014-10-30
GSE62182	GSM1521297	SRR1608259	Illumina_HiSeq_2000	14219351	2014-10-30
GSE62182	GSM1521298	SRR1608260	Illumina_HiSeq_2000	4151217	2014-10-30
GSE62182	GSM1521299	SRR1608261	Illumina_HiSeq_2000	7892450	2014-10-30
GSE62182	GSM1521300	SRR1608262	Illumina_HiSeq_2000	4568761	2014-10-30
GSE62182	GSM1521301	SRR1608263	Illumina_HiSeq_2000	6684139	2014-10-30
GSE62182	GSM1521302	SRR1608264	Illumina_HiSeq_2000	8539511	2014-10-30
GSE62182	GSM1521303	SRR1608265	Illumina_HiSeq_2000	11975872	2014-10-30
GSE62182	GSM1521304	SRR1608266	Illumina_HiSeq_2000	7131718	2014-10-30
GSE62182	GSM1521305	SRR1608267	Illumina_HiSeq_2000	10855082	2014-10-30
GSE62182	GSM1521306	SRR1608268	Illumina_HiSeq_2000	11322721	2014-10-30
GSE62182	GSM1521307	SRR1608269	Illumina_HiSeq_2000	7563864	2014-10-30
GSE62182	GSM1521308	SRR1608270	Illumina_HiSeq_2000	9213190	2014-10-30
GSE62182	GSM1521309	SRR1608271	Illumina_HiSeq_2000	3967407	2014-10-30
GSE62182	GSM1521310	SRR1608272	Illumina_HiSeq_2000	10334796	2014-10-30
GSE62182	GSM1521311	SRR1608273	Illumina_HiSeq_2000	6141028	2014-10-30
GSE62182	GSM1521312	SRR1608274	Illumina_HiSeq_2000	9837948	2014-10-30
GSE62182	GSM1521313	SRR1608275	Illumina_HiSeq_2000	7894686	2014-10-30
GSE62182	GSM1521314	SRR1608276	Illumina_HiSeq_2000	4285177	2014-10-30
GSE62182	GSM1521315	SRR1608277	Illumina_HiSeq_2000	7501171	2014-10-30
GSE62182	GSM1521316	SRR1608278	Illumina_HiSeq_2000	11308845	2014-10-30
GSE62182	GSM1521317	SRR1608279	Illumina_HiSeq_2000	8048748	2014-10-30
GSE62182	GSM1521318	SRR1608280	Illumina_HiSeq_2000	9197432	2014-10-30
GSE62182	GSM1521319	SRR1608281	Illumina_HiSeq_2000	8830254	2014-10-30
GSE62182	GSM1521320	SRR1608282	Illumina_HiSeq_2000	11909716	2014-10-30
GSE62182	GSM1521321	SRR1608283	Illumina_HiSeq_2000	9510248	2014-10-30
GSE62182	GSM1521322	SRR1608284	Illumina_HiSeq_2000	10878714	2014-10-30
GSE62182	GSM1521323	SRR1608285	Illumina_HiSeq_2000	11248869	2014-10-30
GSE62182	GSM1521324	SRR1608286	Illumina_HiSeq_2000	10797215	2014-10-30
GSE62182	GSM1521325	SRR1608287	Illumina_HiSeq_2000	10201244	2014-10-30
GSE62182	GSM1521326	SRR1608288	Illumina_HiSeq_2000	9161830	2014-10-30
GSE62182	GSM1521327	SRR1608289	Illumina_HiSeq_2000	10045704	2014-10-30
GSE62182	GSM1521328	SRR1608290	Illumina_HiSeq_2000	9408771	2014-10-30
GSE62182	GSM1521329	SRR1608291	Illumina_HiSeq_2000	16371784	2014-10-30
GSE62182	GSM1521330	SRR1608292	Illumina_HiSeq_2000	12492831	2014-10-30
GSE62182	GSM1521331	SRR1608293	Illumina_HiSeq_2000	14202748	2014-10-30
GSE62182	GSM1521332	SRR1608294	Illumina_HiSeq_2000	17075604	2014-10-30
GSE62182	GSM1521333	SRR1608295	Illumina_HiSeq_2000	8996319	2014-10-30
GSE62182	GSM1521334	SRR1608296	Illumina_HiSeq_2000	11474965	2014-10-30
GSE62182	GSM1521335	SRR1608297	Illumina_HiSeq_2000	16551922	2014-10-30
GSE62182	GSM1521336	SRR1608298	Illumina_HiSeq_2000	32505519	2014-10-30
GSE62182	GSM1521337	SRR1608299	Illumina_HiSeq_2000	91810	2014-10-30
GSE62182	GSM1521338	SRR1608300	Illumina_HiSeq_2000	22772832	2014-10-30
GSE62182	GSM1521339	SRR1608301	Illumina_HiSeq_2000	16019125	2014-10-30
GSE62182	GSM1521340	SRR1608302	Illumina_HiSeq_2000	5969863	2014-10-30
GSE62182	GSM1521341	SRR1608303	Illumina_HiSeq_2000	16728	2014-10-30
GSE62182	GSM1521342	SRR1608304	Illumina_HiSeq_2000	26487484	2014-10-30
GSE62182	GSM1521343	SRR1608305	Illumina_HiSeq_2000	24529828	2014-10-30
GSE62182	GSM1521344	SRR1608306	Illumina_HiSeq_2000	26012084	2014-10-30
GSE62182	GSM1521345	SRR1608307	Illumina_HiSeq_2000	10789754	2014-10-30
GSE62182	GSM1521346	SRR1608308	Illumina_HiSeq_2000	6774044	2014-10-30
GSE69259	GSM1696257	SRR2044263	Illumina_Genome_Analyzer_IIx	10082074	2015-07-31
GSE69259	GSM1696258	SRR2044264	Illumina_Genome_Analyzer_IIx	11693966	2015-07-31
GSE69259	GSM1696260	SRR2044266	Illumina_Genome_Analyzer_IIx	11263454	2015-07-31
GSE69259	GSM1696262	SRR2044268	Illumina_Genome_Analyzer_IIx	11772050	2015-07-31
