# Supplementary material for: DNApi: A De Novo Adapter Prediction Algorithm for Small RNA Sequencing Data
Source: PLoS One. 2016 Oct 13;11(10):e0164228. doi: 10.1371/journal.pone.0164228 (PMC5063419; doi:10.1371/journal.pone.0164228)
Supplement: S3 Table — (XLS) [file pone.0164228.s004.xls]

## Sheet: Table S3
GEO series	GEO ID	SRA ID	Barcode in Suppl.	Predicted/Correct barcode
GSE29173	GSM715539	SRR191429	TCTGA	TGTGT
GSE29173	GSM715540	SRR191430	TCTCC	TCCGT
GSE29173	GSM715548	SRR191438	TCTAG	TCTGA
GSE29173	GSM715583	SRR191473	TTAAG	TGTGT
GSE29173	GSM715584	SRR191474	TCCGT	TTCCG
GSE29173	GSM715592	SRR191482	TCGAT	TTGGT
GSE29173	GSM715612	SRR191502	TCCTA	TAACG
GSE29173	GSM715617	SRR191507	TTAAG	TCTGA
GSE29173	GSM715695	SRR191585	TCTAG	TCCTA
GSE29173	GSM715720	SRR191610	TCTCC	TCCAC
GSE29173	GSM715572	SRR191462	TGATG	TCACT
GSE29173	GSM715573	SRR191463	TCACT	TCATC
GSE29173	GSM715574	SRR191464	TCATC	TCCAC
GSE29173	GSM715575	SRR191465	TCCAC	TCCGT
GSE29173	GSM715576	SRR191466	TCCGT	TCCTA
GSE29173	GSM715577	SRR191467	TCCTA	TCGAT
GSE29173	GSM715578	SRR191468	TCGAT	TCGCG
GSE29173	GSM715579	SRR191469	TCGCG	TCTAG
GSE29173	GSM715580	SRR191470	TCTAG	TCTCC
GSE29173	GSM715581	SRR191471	TCTCC	TCTGA
GSE29173	GSM715582	SRR191472	TCTGA	TTAAG
GSE29173	GSM715585	SRR191475	TCGCG	TAGAG
GSE29173	GSM715586	SRR191476	TAGAG	TGATG
GSE29173	GSM715594	SRR191484	TTCCG	TCACT
GSE29173	GSM715595	SRR191485	TCACT	TCATC
GSE29173	GSM715596	SRR191486	TCATC	TCCAC
GSE29173	GSM715597	SRR191487	TCCAC	TTCCG
GSE29173	GSM715598	SRR191488	TAGAG	TCCGT
GSE29173	GSM715599	SRR191489	TCCGT	TAGAG
GSE29173	GSM715600	SRR191490	TGTGT	TCCTA
GSE29173	GSM715601	SRR191491	TCCTA	TCGCG
GSE29173	GSM715602	SRR191492	TCGCG	TCTAG
GSE29173	GSM715603	SRR191493	TCTAG	TCTCC
GSE29173	GSM715604	SRR191494	TCTCC	TCTGA
GSE29173	GSM715605	SRR191495	TCTGA	TGTGT
